# Supplementary material for: Phase Separation Competent TIA1 Couples Glycolytic Shutdown to CD8+ T-Cell Activation and Shapes the Efficacy of Intravesical BCG in Bladder Cancer
Source: Biology (Basel). 2025 Nov 11;14(11):1576. doi: 10.3390/biology14111576 (PMC12649904; doi:10.3390/biology14111576)
Supplement: Supplementary file 1 [file biology-14-01576-s001.zip]

Archive with 1 entries (1 files):
- biology-3928602-supplementary.pdf
